# Supplementary material for: Genome-Wide Identification and Characterization of the SBP Gene Family in Passion Fruit (Passiflora edulis Sims)
Source: Int J Mol Sci. 2022 Nov 16;23(22):14153. doi: 10.3390/ijms232214153 (PMC9695787; doi:10.3390/ijms232214153)
Supplement: Supplementary file 1 [file ijms-23-14153-s001.zip]

Archive with 10 entries (10 files):
- Supplementary legend.pdf
- Supplementary Materials Figure S1.tif
- Supplementary Materials Figure S2.tif
- Supplementary Materials Table S1.xls
- Supplementary Materials Table S2.xls
- Supplementary Materials Table S3.xls
- Supplementary Materials Table S4.xls
- Supplementary Materials Table S5.xls
- Supplementary Materials Table S6.xls
- Supplementary Materials Table S7.xls
