# Supplementary material for: Genome-Wide Identification and Characterization of the SBP Gene Family in Passion Fruit (Passiflora edulis Sims)
Source: Int J Mol Sci. 2022 Nov 16;23(22):14153. doi: 10.3390/ijms232214153 (PMC9695787; doi:10.3390/ijms232214153)
Supplement: Supplementary file 1 [file ijms-23-14153-s001.zip › Supplementary Materials Table S1.xls]

## Sheet: Sheet1
Supplementary Materials Table S1. Information of identified SBP genes in passion fruit.
Gene	Name	Chr	Start	End	ORF	Amino acids(aa)	MW(kDa)	pI	GRAVY	Group	Subcellular localization	GO terms	Orthologous Arabidopsis gene	Arabidopsis gene function
P_edulia010000051.g	PeSBP1	LG01	690728	697175	1806	601	65227	8.62	-0.433	IV	Nucleus	GO:0003700,GO:0005634,GO:0006355,GO:0000976,GO:0042742,GO:0046872,GO:0010468	AT1G69170	Encodes a member of the SPL (squamosa-promoter binding protein-like)gene family, a novel gene family encoding DNA binding proteins and putative transcription factors. Contains the SBP-box, which encodes the SBP-domain, required and sufficient for interaction with DNA. It is involved in regulation of flowering and vegetative phase change. Its temporal expression is regulated by the microRNA miR156…
P_edulia010000429.g	PeSBP2	LG01	9380477	9382130	552	183	20623.1	9.36	-0.965	VII	Nucleus	GO:0003700,GO:0005634,GO:0006355,GO:0003677,GO:0046872,GO:0048653	AT5G50670	Together with SPL13B involved in floral transition. Expression reduced by Verticillium dahliae SRNAs which affects the plant's miR157d which targets SPL13A and B.
P_edulia010000782.g	PeSBP3	LG01	40511298	40513690	1128	375	40295.6	9.23	-0.643	VIII	Nucleus	GO:0005737,GO:0006355,GO:0003700,GO:0005634,GO:0003677,GO:0048366,GO:2000025,GO:0046872,GO:0048653	AT2G42200	Encodes a putative transcriptional regulator that is involved in the vegetative to reproductive phase transition. Expression is regulated by MIR156b. SPL activity nonautonomously inhibits initiation of new leaves at the shoot apical meristem. Overexpression of SPL9 (rSPL9) promoted the expression of C-REPEAT BINDING FACTOR 2 (CBF2) and hereafter enhanced the freezing tolerance.
P_edulia010002146.g	PeSBP4	LG01	168775367	168777259	546	182	20574.1	9.64	-1.035	VII	Nucleus	GO:0003700,GO:0005634,GO:0006355,GO:0003677,GO:0046872,GO:0048653	AT5G50670	Together with SPL13B involved in floral transition. Expression reduced by Verticillium dahliae SRNAs which affects the plant's miR157d which targets SPL13A and B.
P_edulia010003692.g	PeSBP5	LG01	182933159	182938425	2934	977	108281	5.93	-0.368	II	Nucleus	GO:0003700,GO:0006355,GO:0005634,GO:0046872,GO:0003677	AT3G60030	squamosa promoter-binding protein-like 12;
P_edulia030008333.g	PeSBP6	LG03	95542122	95544034	621	206	22553.2	9.31	-0.969	VI	Nucleus	GO:0005737,GO:0003700,GO:0005634,GO:0010321,GO:0006355,GO:0000976,GO:0046872,GO:0009908	AT3G15270	Encodes a member of the SPL (squamosa-promoter binding protein-like)gene family, a novel gene family encoding DNA binding proteins and putative transcription factors. Contains the SBP-box, which encodes the SBP-domain, required and sufficient for interaction with DNA. It is involved in regulation of flowering and vegetative phase change. Its temporal expression is regulated by the microRNA miR156…
P_edulia040009729.g	PeSBP7	LG04	4664829	4671041	2943	980	108161	5.99	-0.398	II	Nucleus	GO:0003700,GO:0006355,GO:0005634,GO:0046872,GO:0003677	AT3G60030	squamosa promoter-binding protein-like 12;
P_edulia040010523.g	PeSBP8	LG04	95581498	95585998	1449	482	52893.9	7.25	-0.638	V	Nucleus	GO:0005634,GO:0046872,GO:0003677	AT5G43270	Member of the SPL (squamosa-promoter binding protein-like) gene family, a novel gene family encoding DNA binding proteins and putative transcription factors. In conjunction with SPL10 and SPL11, SPL2 redundantly controls proper development of lateral organs in association with shoot maturation in the reproductive phase. SPL2, SPL10, and SPL11, suppress root regeneration with age by inhibiting wou…
P_edulia050011616.g	PeSBP9	LG05	13997946	14001881	1149	382	41778.2	8.3	-0.685	VII	Nucleus	GO:0005634,GO:0046872,GO:0003677	AT5G50670	Together with SPL13B involved in floral transition. Expression reduced by Verticillium dahliae SRNAs which affects the plant's miR157d which targets SPL13A and B.
P_edulia050012784.g	PeSBP10	LG05	135751289	135754738	1074	357	39908	8.83	-0.156	IV	Nucleus	GO:0003700,GO:0005634,GO:0006355,GO:0000976,GO:0042742,GO:0046872,GO:0010468	AT1G69170	Encodes a member of the SPL (squamosa-promoter binding protein-like)gene family, a novel gene family encoding DNA binding proteins and putative transcription factors. Contains the SBP-box, which encodes the SBP-domain, required and sufficient for interaction with DNA. It is involved in regulation of flowering and vegetative phase change. Its temporal expression is regulated by the microRNA miR156…
P_edulia060016519.g	PeSBP11	LG06	129964650	129970275	2679	892	98976.9	7.52	-0.433	II	Nucleus	GO:0003700,GO:0006355,GO:0005634,GO:0046872,GO:0003677	AT3G60030	squamosa promoter-binding protein-like 12;
P_edulia070017414.g	PeSBP12	LG07	84589333	84601106	2355	784	87831.4	8.14	-0.421	I	Chloroplast	GO:0016607,GO:0048638,GO:0035874,GO:0006355,GO:0003677,GO:0046872,GO:0042803	AT5G18830	Encodes a member of the Squamosa Binding Protein family of transcriptional regulators. SPL7 is expressed highly in roots and appears to play a role in copper homeostasis. Mutants are hypersensitive to copper deficient conditions and display a retarded growth phenotype. SPL7 binds to the promoter of the copper responsive miRNAs miR398b and miR389c.
P_edulia090021911.g	PeSBP13	LG09	44842867	44844239	675	224	24772.9	9.21	-0.838	VI	Nucleus	GO:0005737,GO:0003700,GO:0005634,GO:0010321,GO:0006355,GO:0000976,GO:0046872,GO:0009908	AT1G53160	Encodes a member of the SPL (squamosa-promoter binding protein-like)gene family, a novel gene family encoding DNA binding proteins and putative transcription factors. Contains the SBP-box, which encodes the SBP-domain, required and sufficient for interaction with DNA. It is involved in regulation of flowering and vegetative phase change. Its temporal expression is regulated by the microRNA miR156…
P_eduliaContig140022932.g	PeSBP14	Contig14	184302	189185	2829	942	104412	6.1	-0.36	II	Nucleus	GO:0003700,GO:0006355,GO:0005634,GO:0046872,GO:0003677	AT2G47070	member of SPL gene family, encodes DNA binding proteins and putative transcription factors. All have the SBP-box, which encodes the SBP-domain, required for and sufficient for interaction with DNA.
