# Supplementary material for: Genome-Wide Identification and Characterization of the SBP Gene Family in Passion Fruit (Passiflora edulis Sims)
Source: Int J Mol Sci. 2022 Nov 16;23(22):14153. doi: 10.3390/ijms232214153 (PMC9695787; doi:10.3390/ijms232214153)
Supplement: Supplementary file 1 [file ijms-23-14153-s001.zip › Supplementary Materials Table S2.xls]

## Sheet: Sheet1
Supplementary Materials Table S2. The MEME motif sequences of PeSBPs.
Motif	Sequence (regular expression)	Descriptions
Motif 1	RC[QL]V[ED][GD]C[GN][AS]DLS[DN][ACS][KR]DYH[RK]RH[KR]VCE[LV]HSK[AT][PT][KQ][VA][LI][VI][GA][GN]V[EM]QRFCQQCSRFH	SBP domain: Zn1, Zn2
Motif 2	L[QSE]EFD[ED]GKRSCR[RK]RL[AD]GHN[EKR]RRRK[PT][QNP]P[DE][SP]	SBP domain: NLS
Motif 3	[RP]T[DG]R[IV][VS]FKL[FY][GD][KW][ADEN]P[NAS][DE]FP[LRV][VRS]LR[AHT]QI[LF][DEQ]WL[SA][HS][SM]P[TV][DE][IL]E[SG]YIRPGC[TV]ILT[IA][YF]
Motif 4	[QR]A[ML]DFIHEMGWLLHR[SN][QH]LK[SC]RL[GS][DH]LD[PR][SNT][TAL][DEN][LP]F[SP][LF][GR]R[FLV]K[SW]L[IM]EFS[IM][DA]H[ED]WC
Motif 5	[KT][ED]Q[NG][EK][LF]Q[CF][ALV]SF[TPR][CI]S[IA]P[AN][VF][NI]GRGFIE[IV]EDHG[FL]S[CS]SFFPF[LI][IV][VA][ED][EQ][DE]VCSEIR
Motif 6	[DN][DN][AS]FW[HR][AT]GW[VL]Y[AV]RVQ[HN][QC][IV][AS]F[IV]Y[NS]GQV[VI][VL][DN][TA][SH]LP[PLQ][RK][CS][NH][NK][YN][SC][TKR]I[LS][SG][VI]KP[IV]A[IV]
Motif 7	P[GA]GLTPLH[IV]AA[GS][KS][DV]GSE[DN]VLDALTD[DG][PS][GQ][MLT]V[GA]IE[AT]W[KR][NK][AS]RD[NS]TG[FL]TP[EN]D[YF]A	ankyrin repeats
Motif 8	[YV][GV][MSV]DL[PDR][MAQ]VGK[KR][GS][LV]EWDLNDW[KEG]WDG[DH]LF[IT]ASPLNP[VL][SP]S[PAD][AC][IMR][GR][GMR][QM][LFR][FKV][PR][ME][AV][TE][GK]
Motif 9	V[VM]KKLL[NS]IL[LF][SD]G[ITV]V[GD][RAM]G[ED][HD][SC]S[LV][HEN][QL]AL[ALS][ED][MI][ACG]LLH[KR]AV[RQ]RN[SC]RP[LM]VE[FL]L[FL][RK]Y	helix_turn_helix gluconate operon transcriptional repressor
Motif 10	KPSIPN[CS]YP[PL]YS[KE]VR[DN][CI][TS]GQAKINNFDLND[VI]YIDSDDGTED[LI][ED]RSPLPAN
