# Supplementary material for: Genome-Wide Identification and Characterization of the SBP Gene Family in Passion Fruit (Passiflora edulis Sims)
Source: Int J Mol Sci. 2022 Nov 16;23(22):14153. doi: 10.3390/ijms232214153 (PMC9695787; doi:10.3390/ijms232214153)
Supplement: Supplementary file 1 [file ijms-23-14153-s001.zip › Supplementary Materials Table S3.xls]

## Sheet: Sheet1
Supplementary Materials Table S3. Synteny blocks of SBP genes between Arabidopsis and passion fruit.
Gene1	Name1	Gene2	Name2	Ka	Ks	Ka/Ks
AT1G53160	ATSPL4	P_edulia090021911.g	PeSBP13	0.328377	2.50138	0.131278
AT2G47070	ATSPL1	P_eduliaContig140022932.g	PeSBP14	0.273255	1.5362	0.177877
AT2G42200	ATSPL9	P_edulia010000782.g	PeSBP3	0.580843	1.69112	0.343467
AT2G47070	ATSPL1	P_edulia010003692.g	PeSBP5	0.264239	1.50324	0.17578
AT2G47070	ATSPL1	P_edulia040009729.g	PeSBP7	0.262268	1.66519	0.157501
AT3G57920	ATSPL15	P_edulia010000782.g	PeSBP3	0.617184	2.02564	0.304686
AT3G15270	ATSPL5	P_edulia090021911.g	PeSBP13	0.337517	NaN	NaN
AT5G50670	ATSPL13B	P_edulia010002146.g	PeSBP4	0.33457	3.85308	0.0868318
AT5G50670	ATSPL13B	P_edulia010000429.g	PeSBP2	0.360512	NaN	NaN
AT5G50570	ATSPL13A	P_edulia010000429.g	PeSBP2	0.360512	NaN	NaN
AT5G50570	ATSPL13A	P_edulia050011616.g	PeSBP9	0.597416	NaN	NaN
P_eduliaContig140022932.g	PeSBP14	P_edulia010003692.g	PeSBP5	0.0104337	0.0322969	0.323057
P_eduliaContig140022932.g	PeSBP14	P_edulia040009729.g	PeSBP7	0.113512	0.428787	0.264729
P_edulia010000429.g	PeSBP2	P_edulia010002146.g	PeSBP4	0.145103	0.477741	0.303727
P_edulia010003692.g	PeSBP5	P_edulia040009729.g	PeSBP7	0.113301	0.439795	0.257622
P_edulia010000429.g	PeSBP2	P_edulia050011616.g	PeSBP9	0.346788	NaN	NaN
