# Supplementary material for: Genome-Wide Identification and Characterization of the SBP Gene Family in Passion Fruit (Passiflora edulis Sims)
Source: Int J Mol Sci. 2022 Nov 16;23(22):14153. doi: 10.3390/ijms232214153 (PMC9695787; doi:10.3390/ijms232214153)
Supplement: Supplementary file 1 [file ijms-23-14153-s001.zip › Supplementary Materials Table S4.xls]

## Sheet: Sheet1
Supplementary Materials Table S4. The expression profiles of SBP genes in Passion fruit.
Gene	br1	br8	se1	se8	pe1	pe8	ca1	ca8	st1	st8	st9	sg1	sg8	ov2	ov3	ov4	ov5	ov6	ov7	ov8	Seed	Root	Leaf	Flower
PeSBP2	13.2201	19.1215	10.3619	2.57606	23.5901	14.4201	18.4299	1.66441	3.21625	0.178945	0.0576947	25.277	14.2122	2.38977	2.78127	2.3442	3.65263	2.34177	2.58337	6.16837	1.01477	1.62245	0.252082	2.37487
PeSBP4	106.479	11.8204	127.747	167.839	135.196	0.93514	43.2058	1.74953	30.1536	0.0698043	0.308637	215.739	7.69448	5.77861	25.9554	14.9945	26.9047	19.1774	7.70787	22.3253	0.124839	0.90444	12.8928	33.9842
PeSBP9	143.492	111.102	74.4427	143.724	159.259	95.3727	87.9627	22.063	33.0756	76.5654	58.771	223.17	425.622	87.623	46.7677	34.8944	41.2313	67.7491	74.171	89.3388	3.69398	10.8632	81.8936	28.8257
PeSBP1	44.8583	23.0264	45.1537	76.3467	60.7927	9.22309	58.6755	4.53222	31.5306	0.731523	0.947195	125.716	2.35498	67.796	29.2098	21.348	30.5116	32.3084	31.0263	27.9714	6.94671	3.27341	8.56444	10.9579
PeSBP10	10.5185	66.6546	5.43628	37.3596	11.6503	62.9685	15.5184	20.433	7.28533	19.0899	13.2647	24.9455	15.6735	21.6078	18.5651	15.4091	16.9478	24.4112	19.3252	24.6087	8.70772	9.60529	14.5227	11.3725
PeSBP6	82.8138	2.56964	12.2693	100.912	171.391	2.79144	116.297	2.94008	165.399	0.619412	0.520388	62.0497	2.40498	28.3011	157.656	89.805	108.994	97.0971	38.9478	33.4142	0	0.327341	6.18976	50.5915
PeSBP13	55.2559	33.5952	11.2406	9.63238	115.546	35.2712	87.8374	1.81195	124.195	627.455	631.603	92.5278	11.2138	14.3015	96.0842	55.2835	78.706	77.0013	42.0113	55.9183	0	0	3.19094	52.7506
PeSBP8	29.8572	55.4234	31.6422	33.7934	34.2341	48.6483	43.0662	44.6328	16.7434	3.13308	2.63528	40.3598	28.4827	31.9844	37.5028	29.6875	44.2442	43.1703	83.7738	90.5077	3.577	17.0654	22.1607	30.3919
PeSBP3	0.175891	0.01793	3.43017	0.888191	0.246785	0.069018	1.10397	0.016464	3.90436	0.0156553	0.0262753	3.46047	0	1.25065	2.67585	1.96108	1.67466	1.8888	1.3782	1.62094	0.0618993	0.179984	1.78324	0.445147
PeSBP14	34.5796	28.6334	10.7391	11.1401	45.3106	18.211	17.0945	3.26058	51.4137	1.45951	1.18804	31.051	8.34274	20.891	22.9424	16.0935	25.0365	31.087	41.8389	31.7888	0.408983	9.01266	2.12052	12.1696
PeSBP5	36.7834	41.2288	15.606	12.222	46.3031	37.6978	21.708	6.02981	58.824	2.27141	1.4178	36.4355	9.30695	21.7158	27.7037	29.9798	30.0454	35.6915	45.5475	36.322	1.22241	11.2906	6.36452	19.2976
PeSBP7	55.043	53.4008	80.0939	66.3473	63.2024	63.8467	83.0167	18.5151	61.9719	26.7835	20.8677	50.4937	27.7722	74.7794	59.8929	61.0581	79.3754	119.037	59.8608	46.9496	26.753	21.1245	25.4736	21.3189
PeSBP11	61.9312	44.01	65.2167	38.818	66.6651	66.6522	53.9303	43.9909	51.6139	21.5735	17.3778	46.402	26.4415	51.5908	57.9903	54.03	54.5309	75.0207	58.3808	35.8862	24.3909	40.5394	28.9265	23.243
PeSBP12	15.3541	14.3714	15.2945	17.5002	15.1261	22.45	13.5029	12.6554	24.3166	8.44762	7.44573	14.4678	12.3016	18.1274	16.6598	17.862	13.8032	17.062	16.6483	16.8845	20.1567	13.0683	7.07522	10.0997
