# Supplementary material for: Genome-Wide Identification and Characterization of the SBP Gene Family in Passion Fruit (Passiflora edulis Sims)
Source: Int J Mol Sci. 2022 Nov 16;23(22):14153. doi: 10.3390/ijms232214153 (PMC9695787; doi:10.3390/ijms232214153)
Supplement: Supplementary file 1 [file ijms-23-14153-s001.zip › Supplementary Materials Table S5.xls]

## Sheet: Sheet1
Supplementary Materials Table S5. Cis-elememts in PeSBP promoters.
Gene ID	Gene Name	Start	Length(bp)	Cis-elememts	Sequence	Annotation
P_edulia010000051.g	PeSBP1	274	5	ABRE	ACGTG	Abscisic acid responsiveness
P_edulia010000051.g	PeSBP1	404	9	TCA-element	CCATCTTTTT	Salicylic acid responsiveness
P_edulia010000051.g	PeSBP1	1704	9	TCA-element	CCATCTTTTT	Salicylic acid responsiveness
P_edulia010000051.g	PeSBP1	1816	9	circadian	CAAAGATATC	Circadian control
P_edulia010000051.g	PeSBP1	63	5	CGTCA-motif	CGTCA	MeJA-responsiveness
P_edulia010000051.g	PeSBP1	476	5	CGTCA-motif	CGTCA	MeJA-responsiveness
P_edulia010000051.g	PeSBP1	255	6	MBS	CAACTG	MYB binding site involved in drought-inducibility
P_edulia010000051.g	PeSBP1	63	5	TGACG-motif	TGACG	MeJA-responsiveness
P_edulia010000051.g	PeSBP1	476	5	TGACG-motif	TGACG	MeJA-responsiveness
P_edulia010000051.g	PeSBP1	1784	6	ARE	AAACCA	Anaerobic induction
P_edulia010000051.g	PeSBP1	768	6	W-box	TTGACC	plant defense response
P_edulia010000051.g	PeSBP1	908	6	W-box	TTGACC	plant defense response
P_edulia010000051.g	PeSBP1	1207	7	GARE-motif	TCTGTTG	Gibberellin-responsive element
P_edulia010000429.g	PeSBP2	239	5	ABRE	ACGTG	Abscisic acid responsiveness
P_edulia010000429.g	PeSBP2	88	9	TCA-element	CCATCTTTTT	Salicylic acid responsiveness
P_edulia010000429.g	PeSBP2	941	9	TCA-element	CCATCTTTTT	Salicylic acid responsiveness
P_edulia010000429.g	PeSBP2	97	6	GT1-motif	GGTTAA	Light responsive element
P_edulia010000429.g	PeSBP2	695	6	ARE	AAACCA	Anaerobic induction
P_edulia010000429.g	PeSBP2	787	6	ARE	AAACCA	Anaerobic induction
P_edulia010000429.g	PeSBP2	1208	6	ARE	AAACCA	Anaerobic induction
P_edulia010000429.g	PeSBP2	1243	6	ARE	AAACCA	Anaerobic induction
P_edulia010000429.g	PeSBP2	1588	6	ARE	AAACCA	Anaerobic induction
P_edulia010000429.g	PeSBP2	1932	6	ARE	AAACCA	Anaerobic induction
P_edulia010000429.g	PeSBP2	999	6	LTR	CCGAAA	Low-temperature responsiveness
P_edulia010000429.g	PeSBP2	1245	9	TC-rich repeats	GTTTTCTTAC	Defense and stress responsiveness
P_edulia010000429.g	PeSBP2	685	6	MBS	CAACTG	MYB binding site involved in drought-inducibility
P_edulia010000429.g	PeSBP2	704	6	CAT-box	GCCACT	Meristem expression
P_edulia010000782.g	PeSBP3	1083	9	TC-rich repeats	GTTTTCTTAC	Defense and stress responsiveness
P_edulia010000782.g	PeSBP3	819	6	MBS	CAACTG	MYB binding site involved in drought-inducibility
P_edulia010000782.g	PeSBP3	1804	6	CAT-box	GCCACT	Meristem expression
P_edulia010000782.g	PeSBP3	35	6	ARE	AAACCA	Anaerobic induction
P_edulia010000782.g	PeSBP3	1967	6	ARE	AAACCA	Anaerobic induction
P_edulia010000782.g	PeSBP3	361	7	GT1-motif	GGTTAAT	Light responsive element
P_edulia010000782.g	PeSBP3	362	6	GT1-motif	GGTTAA	Light responsive element
P_edulia010000782.g	PeSBP3	743	6	GT1-motif	GGTTAA	Light responsive element
P_edulia010000782.g	PeSBP3	1206	7	GT1-motif	GGTTAAT	Light responsive element
P_edulia010000782.g	PeSBP3	1592	5	ABRE	ACGTG	Abscisic acid responsiveness
P_edulia010000782.g	PeSBP3	522	9	circadian	CAAAGATATC	Circadian control
P_edulia010000782.g	PeSBP3	1740	9	TCA-element	TCAGAAGAGG	Salicylic acid responsiveness
P_edulia010000782.g	PeSBP3	63	6	TGA-element	AACGAC	Auxin-responsive element
P_edulia010000782.g	PeSBP3	1669	6	TGA-element	AACGAC	Auxin-responsive element
P_edulia010000782.g	PeSBP3	1580	7	GCN4_motif	TGAGTCA	Endosperm expression
P_edulia010002146.g	PeSBP4	1323	9	TC-rich repeats	ATTCTCTAAC	Defense and stress responsiveness
P_edulia010002146.g	PeSBP4	1610	7	P-box	CCTTTTG	Gibberellin-responsive element
P_edulia010002146.g	PeSBP4	851	6	ARE	AAACCA	Anaerobic induction
P_edulia010002146.g	PeSBP4	1265	6	ARE	AAACCA	Anaerobic induction
P_edulia010002146.g	PeSBP4	1427	6	ARE	AAACCA	Anaerobic induction
P_edulia010002146.g	PeSBP4	1961	6	ARE	AAACCA	Anaerobic induction
P_edulia010003692.g	PeSBP5	610	9	TC-rich repeats	ATTCTCTAAC	Defense and stress responsiveness
P_edulia010003692.g	PeSBP5	1073	5	TGACG-motif	TGACG	MeJA-responsiveness
P_edulia010003692.g	PeSBP5	1384	5	TGACG-motif	TGACG	MeJA-responsiveness
P_edulia010003692.g	PeSBP5	1531	5	TGACG-motif	TGACG	MeJA-responsiveness
P_edulia010003692.g	PeSBP5	1537	5	TGACG-motif	TGACG	MeJA-responsiveness
P_edulia010003692.g	PeSBP5	1551	5	TGACG-motif	TGACG	MeJA-responsiveness
P_edulia010003692.g	PeSBP5	1683	7	GT1-motif	GGTTAAT	Light responsive element
P_edulia010003692.g	PeSBP5	852	6	ARE	AAACCA	Anaerobic induction
P_edulia010003692.g	PeSBP5	1512	6	ARE	AAACCA	Anaerobic induction
P_edulia010003692.g	PeSBP5	400	6	Cis-elememts	TTGACC	plant defense response
P_edulia010003692.g	PeSBP5	466	6	W-box	TTGACC	plant defense response
P_edulia010003692.g	PeSBP5	457	7	GARE-motif	TCTGTTG	Gibberellin-responsive element
P_edulia010003692.g	PeSBP5	856	7	GARE-motif	TCTGTTG	Gibberellin-responsive element
P_edulia010003692.g	PeSBP5	162	6	ABRE	CACGTG	Abscisic acid responsiveness
P_edulia010003692.g	PeSBP5	163	5	ABRE	ACGTG	Abscisic acid responsiveness
P_edulia010003692.g	PeSBP5	332	5	ABRE	ACGTG	Abscisic acid responsiveness
P_edulia010003692.g	PeSBP5	347	9	ABRE	GACACGTGGC	Abscisic acid responsiveness
P_edulia010003692.g	PeSBP5	349	6	ABRE	CACGTG	Abscisic acid responsiveness
P_edulia010003692.g	PeSBP5	350	5	ABRE	ACGTG	Abscisic acid responsiveness
P_edulia010003692.g	PeSBP5	902	5	ABRE	ACGTG	Abscisic acid responsiveness
P_edulia010003692.g	PeSBP5	1480	5	ABRE	ACGTG	Abscisic acid responsiveness
P_edulia010003692.g	PeSBP5	438	9	TCA-element	TCAGAAGAGG	Salicylic acid responsiveness
P_edulia010003692.g	PeSBP5	1194	9	TCA-element	CCATCTTTTT	Salicylic acid responsiveness
P_edulia010003692.g	PeSBP5	1091	7	GCN4_motif	TGAGTCA	Endosperm expression
P_edulia010003692.g	PeSBP5	1920	6	TGA-element	AACGAC	Auxin-responsive element
P_edulia010003692.g	PeSBP5	1073	5	CGTCA-motif	CGTCA	MeJA-responsiveness
P_edulia010003692.g	PeSBP5	1384	5	CGTCA-motif	CGTCA	MeJA-responsiveness
P_edulia010003692.g	PeSBP5	1531	5	CGTCA-motif	CGTCA	MeJA-responsiveness
P_edulia010003692.g	PeSBP5	1537	5	CGTCA-motif	CGTCA	MeJA-responsiveness
P_edulia010003692.g	PeSBP5	1551	5	CGTCA-motif	CGTCA	MeJA-responsiveness
P_edulia030008333.g	PeSBP6	439	7	ABRE	AACCCGG	Abscisic acid responsiveness
P_edulia030008333.g	PeSBP6	747	5	ABRE	ACGTG	Abscisic acid responsiveness
P_edulia030008333.g	PeSBP6	897	5	ABRE	ACGTG	Abscisic acid responsiveness
P_edulia030008333.g	PeSBP6	1232	5	ABRE	ACGTG	Abscisic acid responsiveness
P_edulia030008333.g	PeSBP6	1296	5	ABRE	ACGTG	Abscisic acid responsiveness
P_edulia030008333.g	PeSBP6	1920	5	ABRE	ACGTG	Abscisic acid responsiveness
P_edulia030008333.g	PeSBP6	867	6	LTR	CCGAAA	Low-temperature responsiveness
P_edulia030008333.g	PeSBP6	633	6	ARE	AAACCA	Anaerobic induction
P_edulia030008333.g	PeSBP6	830	6	ARE	AAACCA	Anaerobic induction
P_edulia030008333.g	PeSBP6	876	6	ARE	AAACCA	Anaerobic induction
P_edulia030008333.g	PeSBP6	116	6	GT1-motif	GGTTAA	Light responsive element
P_edulia030008333.g	PeSBP6	135	7	GT1-motif	GGTTAAT	Light responsive element
P_edulia030008333.g	PeSBP6	1954	6	GT1-motif	GGTTAA	Light responsive element
P_edulia030008333.g	PeSBP6	1211	6	CAT-box	GCCACT	Meristem expression
P_edulia030008333.g	PeSBP6	1329	6	CAT-box	GCCACT	Meristem expression
P_edulia040009729.g	PeSBP7	628	5	CGTCA-motif	CGTCA	MeJA-responsiveness
P_edulia040009729.g	PeSBP7	1729	5	CGTCA-motif	CGTCA	MeJA-responsiveness
P_edulia040009729.g	PeSBP7	595	6	TGA-element	AACGAC	Auxin-responsive element
P_edulia040009729.g	PeSBP7	1664	6	TGA-element	AACGAC	Auxin-responsive element
P_edulia040009729.g	PeSBP7	1085	7	GCN4_motif	TGAGTCA	Endosperm expression
P_edulia040009729.g	PeSBP7	684	6	Sp1	GGGCGG	Light responsive element
P_edulia040009729.g	PeSBP7	1519	9	TCA-element	TCAGAAGAGG	Salicylic acid responsiveness
P_edulia040009729.g	PeSBP7	536	9	ABRE	GACACGTGGC	Abscisic acid responsiveness
P_edulia040009729.g	PeSBP7	538	6	ABRE	CACGTG	Abscisic acid responsiveness
P_edulia040009729.g	PeSBP7	539	5	ABRE	ACGTG	Abscisic acid responsiveness
P_edulia040009729.g	PeSBP7	209	6	W-box	TTGACC	plant defense response
P_edulia040009729.g	PeSBP7	581	6	LTR	CCGAAA	Low-temperature responsiveness
P_edulia040009729.g	PeSBP7	718	6	LTR	CCGAAA	Low-temperature responsiveness
P_edulia040009729.g	PeSBP7	1685	6	ARE	AAACCA	Anaerobic induction
P_edulia040009729.g	PeSBP7	1945	6	ARE	AAACCA	Anaerobic induction
P_edulia040009729.g	PeSBP7	1951	6	ARE	AAACCA	Anaerobic induction
P_edulia040009729.g	PeSBP7	48	7	GT1-motif	GGTTAAT	Light responsive element
P_edulia040009729.g	PeSBP7	49	6	GT1-motif	GGTTAA	Light responsive element
P_edulia040009729.g	PeSBP7	453	7	GT1-motif	GGTTAAT	Light responsive element
P_edulia040009729.g	PeSBP7	905	7	GT1-motif	GGTTAAT	Light responsive element
P_edulia040009729.g	PeSBP7	906	6	GT1-motif	GGTTAA	Light responsive element
P_edulia040009729.g	PeSBP7	951	7	GT1-motif	GGTTAAT	Light responsive element
P_edulia040009729.g	PeSBP7	952	6	GT1-motif	GGTTAA	Light responsive element
P_edulia040009729.g	PeSBP7	628	5	TGACG-motif	TGACG	MeJA-responsiveness
P_edulia040009729.g	PeSBP7	1729	5	TGACG-motif	TGACG	MeJA-responsiveness
P_edulia040009729.g	PeSBP7	159	6	CAT-box	GCCACT	Meristem expression
P_edulia040009729.g	PeSBP7	1062	6	CAT-box	GCCACT	Meristem expression
P_edulia040009729.g	PeSBP7	1264	6	CAT-box	GCCACT	Meristem expression
P_edulia040009729.g	PeSBP7	1008	9	TC-rich repeats	GTTTTCTTAC	Defense and stress responsiveness
P_edulia040010523.g	PeSBP8	897	5	CGTCA-motif	CGTCA	MeJA-responsiveness
P_edulia040010523.g	PeSBP8	711	5	ABRE	ACGTG	Abscisic acid responsiveness
P_edulia040010523.g	PeSBP8	1309	7	ABRE	TACGGTC	Abscisic acid responsiveness
P_edulia040010523.g	PeSBP8	1545	7	ABRE	AACCCGG	Abscisic acid responsiveness
P_edulia040010523.g	PeSBP8	1669	6	ARE	AAACCA	Anaerobic induction
P_edulia040010523.g	PeSBP8	1768	6	ARE	AAACCA	Anaerobic induction
P_edulia040010523.g	PeSBP8	1846	6	LTR	CCGAAA	Low-temperature responsiveness
P_edulia040010523.g	PeSBP8	538	6	GT1-motif	GGTTAA	Light responsive element
P_edulia040010523.g	PeSBP8	1883	6	GT1-motif	GGTTAA	Light responsive element
P_edulia040010523.g	PeSBP8	1276	7	P-box	CCTTTTG	Gibberellin-responsive element
P_edulia040010523.g	PeSBP8	1434	7	P-box	CCTTTTG	Gibberellin-responsive element
P_edulia040010523.g	PeSBP8	1003	6	W-box	TTGACC	plant defense response
P_edulia040010523.g	PeSBP8	1635	6	MBS	CAACTG	MYB binding site involved in drought-inducibility
P_edulia040010523.g	PeSBP8	897	5	TGACG-motif	TGACG	MeJA-responsiveness
P_edulia050011616.g	PeSBP9	373	5	ABRE	ACGTG	Abscisic acid responsiveness
P_edulia050011616.g	PeSBP9	1644	5	ABRE	ACGTG	Abscisic acid responsiveness
P_edulia050011616.g	PeSBP9	198	9	TCA-element	CCATCTTTTT	Salicylic acid responsiveness
P_edulia050011616.g	PeSBP9	354	5	CGTCA-motif	CGTCA	MeJA-responsiveness
P_edulia050011616.g	PeSBP9	354	5	TGACG-motif	TGACG	MeJA-responsiveness
P_edulia050011616.g	PeSBP9	1763	9	TC-rich repeats	GTTTTCTTAC	Defense and stress responsiveness
P_edulia050011616.g	PeSBP9	161	6	CAT-box	GCCACT	Meristem expression
P_edulia050011616.g	PeSBP9	824	6	CAT-box	GCCACT	Meristem expression
P_edulia050011616.g	PeSBP9	775	7	GARE-motif	TCTGTTG	Gibberellin-responsive element
P_edulia050011616.g	PeSBP9	544	6	ARE	AAACCA	Anaerobic induction
P_edulia050011616.g	PeSBP9	1117	7	GT1-motif	GGTTAAT	Light responsive element
P_edulia050011616.g	PeSBP9	1118	6	GT1-motif	GGTTAA	Light responsive element
P_edulia050011616.g	PeSBP9	1259	7	GT1-motif	GGTTAAT	Light responsive element
P_edulia050011616.g	PeSBP9	1260	6	GT1-motif	GGTTAA	Light responsive element
P_edulia050012784.g	PeSBP10	228	6	ARE	AAACCA	Anaerobic induction
P_edulia050012784.g	PeSBP10	856	6	ARE	AAACCA	Anaerobic induction
P_edulia050012784.g	PeSBP10	970	6	ARE	AAACCA	Anaerobic induction
P_edulia050012784.g	PeSBP10	1531	6	ARE	AAACCA	Anaerobic induction
P_edulia050012784.g	PeSBP10	1652	6	ARE	AAACCA	Anaerobic induction
P_edulia050012784.g	PeSBP10	1741	6	ARE	AAACCA	Anaerobic induction
P_edulia050012784.g	PeSBP10	65	9	TC-rich repeats	ATTCTCTAAC	Defense and stress responsiveness
P_edulia050012784.g	PeSBP10	995	9	TC-rich repeats	ATTCTCTAAC	Defense and stress responsiveness
P_edulia050012784.g	PeSBP10	1	6	CAT-box	GCCACT	Meristem expression
P_edulia050012784.g	PeSBP10	725	6	MBS	CAACTG	MYB binding site involved in drought-inducibility
P_edulia050012784.g	PeSBP10	1906	6	MBS	CAACTG	MYB binding site involved in drought-inducibility
P_edulia050012784.g	PeSBP10	159	5	ABRE	ACGTG	Abscisic acid responsiveness
P_edulia050012784.g	PeSBP10	638	9	ABRE	GCAACGTGTC	Abscisic acid responsiveness
P_edulia050012784.g	PeSBP10	785	9	ABRE	GCAACGTGTC	Abscisic acid responsiveness
P_edulia050012784.g	PeSBP10	787	5	ABRE	ACGTG	Abscisic acid responsiveness
P_edulia050012784.g	PeSBP10	809	9	ABRE	GACACGTGGC	Abscisic acid responsiveness
P_edulia050012784.g	PeSBP10	811	6	ABRE	CACGTG	Abscisic acid responsiveness
P_edulia050012784.g	PeSBP10	812	5	ABRE	ACGTG	Abscisic acid responsiveness
P_edulia050012784.g	PeSBP10	865	5	ABRE	ACGTG	Abscisic acid responsiveness
P_edulia060016519.g	PeSBP11	989	6	TGA-element	AACGAC	Auxin-responsive element
P_edulia060016519.g	PeSBP11	963	6	Sp1	GGGCGG	Light responsive element
P_edulia060016519.g	PeSBP11	1059	5	ABRE	ACGTG	Abscisic acid responsiveness
P_edulia060016519.g	PeSBP11	166	9	TCA-element	CCATCTTTTT	Salicylic acid responsiveness
P_edulia060016519.g	PeSBP11	511	6	ARE	AAACCA	Anaerobic induction
P_edulia060016519.g	PeSBP11	817	6	ARE	AAACCA	Anaerobic induction
P_edulia060016519.g	PeSBP11	822	6	ARE	AAACCA	Anaerobic induction
P_edulia060016519.g	PeSBP11	1261	6	ARE	AAACCA	Anaerobic induction
P_edulia060016519.g	PeSBP11	1665	6	ARE	AAACCA	Anaerobic induction
P_edulia060016519.g	PeSBP11	1907	6	ARE	AAACCA	Anaerobic induction
P_edulia060016519.g	PeSBP11	339	6	W-box	TTGACC	plant defense response
P_edulia060016519.g	PeSBP11	678	6	MBS	CAACTG	MYB binding site involved in drought-inducibility
P_edulia060016519.g	PeSBP11	1554	6	MBS	CAACTG	MYB binding site involved in drought-inducibility
P_edulia060016519.g	PeSBP11	1119	6	CAT-box	GCCACT	Meristem expression
P_edulia070017414.g	PeSBP12	1644	6	TGA-element	AACGAC	Auxin-responsive element
P_edulia070017414.g	PeSBP12	336	9	circadian	CAAAGATATC	Circadian control
P_edulia070017414.g	PeSBP12	319	6	GT1-motif	GGTTAA	Light responsive element
P_edulia070017414.g	PeSBP12	616	6	ARE	AAACCA	Anaerobic induction
P_edulia070017414.g	PeSBP12	1510	6	ARE	AAACCA	Anaerobic induction
P_edulia070017414.g	PeSBP12	1531	6	ARE	AAACCA	Anaerobic induction
P_edulia070017414.g	PeSBP12	1045	7	GARE-motif	TCTGTTG	Gibberellin-responsive element
P_edulia070017414.g	PeSBP12	680	6	MBS	CAACTG	MYB binding site involved in drought-inducibility
P_edulia070017414.g	PeSBP12	1968	10.5	MBSI	aaaAaaC(G/C)GTTA	MYB binding site involved in flavonoid biosynthetic genes regulation
P_edulia090021911.g	PeSBP13	369	6	ARE	AAACCA	Anaerobic induction
P_edulia090021911.g	PeSBP13	1175	6	ARE	AAACCA	Anaerobic induction
P_edulia090021911.g	PeSBP13	696	6	GT1-motif	GGTTAA	Light responsive element
P_edulia090021911.g	PeSBP13	741	7	GT1-motif	GGTTAAT	Light responsive element
P_edulia090021911.g	PeSBP13	1284	7	GT1-motif	GGTTAAT	Light responsive element
P_edulia090021911.g	PeSBP13	1564	9	TC-rich repeats	ATTCTCTAAC	Defense and stress responsiveness
P_edulia090021911.g	PeSBP13	1669	6	MBS	CAACTG	MYB binding site involved in drought-inducibility
P_edulia090021911.g	PeSBP13	70	5	TGACG-motif	TGACG	MeJA-responsiveness
P_edulia090021911.g	PeSBP13	519	5	TGACG-motif	TGACG	MeJA-responsiveness
P_edulia090021911.g	PeSBP13	1048	5	TGACG-motif	TGACG	MeJA-responsiveness
P_edulia090021911.g	PeSBP13	209	6	TGA-element	AACGAC	Auxin-responsive element
P_edulia090021911.g	PeSBP13	70	5	CGTCA-motif	CGTCA	MeJA-responsiveness
P_edulia090021911.g	PeSBP13	519	5	CGTCA-motif	CGTCA	MeJA-responsiveness
P_edulia090021911.g	PeSBP13	1048	5	CGTCA-motif	CGTCA	MeJA-responsiveness
P_edulia090021911.g	PeSBP13	494	8	RY-element	CATGCATG	Seed-specific regulation
P_edulia090021911.g	PeSBP13	246	6	Sp1	GGGCGG	Light responsive element
P_edulia090021911.g	PeSBP13	517	5	ABRE	ACGTG	Abscisic acid responsiveness
P_eduliaContig140022932.g	PeSBP14	622	9	TC-rich repeats	ATTCTCTAAC	Defense and stress responsiveness
P_eduliaContig140022932.g	PeSBP14	401	6	W-box	TTGACC	plant defense response
P_eduliaContig140022932.g	PeSBP14	477	6	W-box	TTGACC	plant defense response
P_eduliaContig140022932.g	PeSBP14	864	6	ARE	AAACCA	Anaerobic induction
P_eduliaContig140022932.g	PeSBP14	449	9	TCA-element	TCAGAAGAGG	Salicylic acid responsiveness
P_eduliaContig140022932.g	PeSBP14	1201	9	TCA-element	CCATCTTTTT	Salicylic acid responsiveness
P_eduliaContig140022932.g	PeSBP14	159	6	ABRE	CACGTG	Abscisic acid responsiveness
P_eduliaContig140022932.g	PeSBP14	160	5	ABRE	ACGTG	Abscisic acid responsiveness
P_eduliaContig140022932.g	PeSBP14	333	5	ABRE	ACGTG	Abscisic acid responsiveness
P_eduliaContig140022932.g	PeSBP14	348	9	ABRE	GACACGTGGC	Abscisic acid responsiveness
P_eduliaContig140022932.g	PeSBP14	350	6	ABRE	CACGTG	Abscisic acid responsiveness
P_eduliaContig140022932.g	PeSBP14	351	5	ABRE	ACGTG	Abscisic acid responsiveness
P_eduliaContig140022932.g	PeSBP14	914	5	ABRE	ACGTG	Abscisic acid responsiveness
P_eduliaContig140022932.g	PeSBP14	1488	5	ABRE	ACGTG	Abscisic acid responsiveness
P_eduliaContig140022932.g	PeSBP14	1085	5	CGTCA-motif	CGTCA	MeJA-responsiveness
P_eduliaContig140022932.g	PeSBP14	1392	5	CGTCA-motif	CGTCA	MeJA-responsiveness
P_eduliaContig140022932.g	PeSBP14	1536	5	CGTCA-motif	CGTCA	MeJA-responsiveness
P_eduliaContig140022932.g	PeSBP14	1542	5	CGTCA-motif	CGTCA	MeJA-responsiveness
P_eduliaContig140022932.g	PeSBP14	1556	5	CGTCA-motif	CGTCA	MeJA-responsiveness
P_eduliaContig140022932.g	PeSBP14	1085	5	TGACG-motif	TGACG	MeJA-responsiveness
P_eduliaContig140022932.g	PeSBP14	1392	5	TGACG-motif	TGACG	MeJA-responsiveness
P_eduliaContig140022932.g	PeSBP14	1536	5	TGACG-motif	TGACG	MeJA-responsiveness
P_eduliaContig140022932.g	PeSBP14	1542	5	TGACG-motif	TGACG	MeJA-responsiveness
P_eduliaContig140022932.g	PeSBP14	1556	5	TGACG-motif	TGACG	MeJA-responsiveness
P_eduliaContig140022932.g	PeSBP14	468	7	GARE-motif	TCTGTTG	Gibberellin-responsive element
P_eduliaContig140022932.g	PeSBP14	975	7	P-box	CCTTTTG	Gibberellin-responsive element
P_eduliaContig140022932.g	PeSBP14	1685	7	GT1-motif	GGTTAAT	Light responsive element
P_eduliaContig140022932.g	PeSBP14	1103	7	GCN4_motif	TGAGTCA	Endosperm expression
P_eduliaContig140022932.g	PeSBP14	1920	6	TGA-element	AACGAC	Auxin-responsive element
