# Supplementary material for: Genome-Wide Identification and Characterization of the SBP Gene Family in Passion Fruit (Passiflora edulis Sims)
Source: Int J Mol Sci. 2022 Nov 16;23(22):14153. doi: 10.3390/ijms232214153 (PMC9695787; doi:10.3390/ijms232214153)
Supplement: Supplementary file 1 [file ijms-23-14153-s001.zip › Supplementary Materials Table S6.xls]

## Sheet: Sheet1
Supplementary Materials Table S6.The GO annotation and enrichment results of PeSBPs.
Class	GO Name	GO ID	GO Level	P value	Enrichment Score	HitsGenesCountsInSelectedSet	HitsGenesCountsInBackground	AllGenesCountsInSelectedSet	AllGenesCountsInBackground	Genes	Corrected p-value(BH method)
Molecular function	DNA binding	GO:0003677	5	7.5e-13	7.3258	14	1992	14	14593	P_edulia010002146.g,P_edulia060016519.g,P_edulia040009729.g,P_eduliaContig140022932.g,P_edulia050012784.g,P_edulia010003692.g,P_edulia010000051.g,P_edulia040010523.g,P_edulia090021911.g,P_edulia010000782.g,P_edulia010000429.g,P_edulia050011616.g,P_edulia070017414.g,P_edulia030008333.g,	1.5e-11
Molecular function	DNA-binding transcription factor activity	GO:0003700	3	1.99e-10	9.98774	11	1148	14	14593	P_edulia010002146.g,P_edulia060016519.g,P_edulia040009729.g,P_eduliaContig140022932.g,P_edulia050012784.g,P_edulia010003692.g,P_edulia010000051.g,P_edulia090021911.g,P_edulia010000782.g,P_edulia010000429.g,P_edulia030008333.g,	1.99e-09
Molecular function	transcription regulator activity	GO:0140110	2	5.83e-10	9.04253	11	1268	14	14593	P_edulia010002146.g,P_edulia060016519.g,P_edulia040009729.g,P_eduliaContig140022932.g,P_edulia050012784.g,P_edulia010003692.g,P_edulia010000051.g,P_edulia090021911.g,P_edulia010000782.g,P_edulia010000429.g,P_edulia030008333.g,	3.88e-09
Molecular function	nucleic acid binding	GO:0003676	4	1.99e-09	4.17778	14	3493	14	14593	P_edulia010002146.g,P_edulia060016519.g,P_edulia040009729.g,P_eduliaContig140022932.g,P_edulia050012784.g,P_edulia010003692.g,P_edulia010000051.g,P_edulia040010523.g,P_edulia090021911.g,P_edulia010000782.g,P_edulia010000429.g,P_edulia050011616.g,P_edulia070017414.g,P_edulia030008333.g,	9.93e-09
Molecular function	metal ion binding	GO:0046872	5	4.52e-09	3.93979	14	3704	14	14593	P_edulia010002146.g,P_edulia060016519.g,P_edulia040009729.g,P_eduliaContig140022932.g,P_edulia050012784.g,P_edulia010003692.g,P_edulia010000051.g,P_edulia040010523.g,P_edulia090021911.g,P_edulia010000782.g,P_edulia010000429.g,P_edulia050011616.g,P_edulia070017414.g,P_edulia030008333.g,	1.81e-08
Molecular function	cation binding	GO:0043169	4	5.24e-09	3.89874	14	3743	14	14593	P_edulia010002146.g,P_edulia060016519.g,P_edulia040009729.g,P_eduliaContig140022932.g,P_edulia050012784.g,P_edulia010003692.g,P_edulia010000051.g,P_edulia040010523.g,P_edulia090021911.g,P_edulia010000782.g,P_edulia010000429.g,P_edulia050011616.g,P_edulia070017414.g,P_edulia030008333.g,	1.75e-08
Molecular function	ion binding	GO:0043167	3	1.19e-05	2.24715	14	6494	14	14593	P_edulia010002146.g,P_edulia060016519.g,P_edulia040009729.g,P_eduliaContig140022932.g,P_edulia050012784.g,P_edulia010003692.g,P_edulia010000051.g,P_edulia040010523.g,P_edulia090021911.g,P_edulia010000782.g,P_edulia010000429.g,P_edulia050011616.g,P_edulia070017414.g,P_edulia030008333.g,	3.39e-05
Molecular function	heterocyclic compound binding	GO:1901363	3	3.03e-05	2.10153	14	6944	14	14593	P_edulia010002146.g,P_edulia060016519.g,P_edulia040009729.g,P_eduliaContig140022932.g,P_edulia050012784.g,P_edulia010003692.g,P_edulia010000051.g,P_edulia040010523.g,P_edulia090021911.g,P_edulia010000782.g,P_edulia010000429.g,P_edulia050011616.g,P_edulia070017414.g,P_edulia030008333.g,	7.58e-05
Molecular function	organic cyclic compound binding	GO:0097159	3	3.16e-05	2.09549	14	6964	14	14593	P_edulia010002146.g,P_edulia060016519.g,P_edulia040009729.g,P_eduliaContig140022932.g,P_edulia050012784.g,P_edulia010003692.g,P_edulia010000051.g,P_edulia040010523.g,P_edulia090021911.g,P_edulia010000782.g,P_edulia010000429.g,P_edulia050011616.g,P_edulia070017414.g,P_edulia030008333.g,	7.01e-05
Molecular function	binding	GO:0005488	2	0.0083517	1.40723	14	10370	14	14593	P_edulia010002146.g,P_edulia060016519.g,P_edulia040009729.g,P_eduliaContig140022932.g,P_edulia050012784.g,P_edulia010003692.g,P_edulia010000051.g,P_edulia040010523.g,P_edulia090021911.g,P_edulia010000782.g,P_edulia010000429.g,P_edulia050011616.g,P_edulia070017414.g,P_edulia030008333.g,	0.011931
Cellular component	nucleus	GO:0005634	6	4.18e-07	2.85268	14	5220	14	14891	P_edulia010002146.g,P_edulia060016519.g,P_edulia040009729.g,P_eduliaContig140022932.g,P_edulia050012784.g,P_edulia010003692.g,P_edulia010000051.g,P_edulia040010523.g,P_edulia090021911.g,P_edulia010000782.g,P_edulia010000429.g,P_edulia050011616.g,P_edulia070017414.g,P_edulia030008333.g,	6.69e-06
Cellular component	intracellular membrane-bounded organelle	GO:0043231	5	0.00748214	1.41833	14	10499	14	14891	P_edulia010002146.g,P_edulia060016519.g,P_edulia040009729.g,P_eduliaContig140022932.g,P_edulia050012784.g,P_edulia010003692.g,P_edulia010000051.g,P_edulia040010523.g,P_edulia090021911.g,P_edulia010000782.g,P_edulia010000429.g,P_edulia050011616.g,P_edulia070017414.g,P_edulia030008333.g,	0.0598571
Cellular component	membrane-bounded organelle	GO:0043227	4	0.00773563	1.41496	14	10524	14	14891	P_edulia010002146.g,P_edulia060016519.g,P_edulia040009729.g,P_eduliaContig140022932.g,P_edulia050012784.g,P_edulia010003692.g,P_edulia010000051.g,P_edulia040010523.g,P_edulia090021911.g,P_edulia010000782.g,P_edulia010000429.g,P_edulia050011616.g,P_edulia070017414.g,P_edulia030008333.g,	0.0412567
Cellular component	intracellular organelle	GO:0043229	4	0.0137303	1.35817	14	10964	14	14891	P_edulia010002146.g,P_edulia060016519.g,P_edulia040009729.g,P_eduliaContig140022932.g,P_edulia050012784.g,P_edulia010003692.g,P_edulia010000051.g,P_edulia040010523.g,P_edulia090021911.g,P_edulia010000782.g,P_edulia010000429.g,P_edulia050011616.g,P_edulia070017414.g,P_edulia030008333.g,	0.0549213
Cellular component	organelle	GO:0043226	3	0.013978	1.35644	14	10978	14	14891	P_edulia010002146.g,P_edulia060016519.g,P_edulia040009729.g,P_eduliaContig140022932.g,P_edulia050012784.g,P_edulia010003692.g,P_edulia010000051.g,P_edulia040010523.g,P_edulia090021911.g,P_edulia010000782.g,P_edulia010000429.g,P_edulia050011616.g,P_edulia070017414.g,P_edulia030008333.g,	0.0447295
Biological process	regulation of nucleic acid-templated transcription	GO:1903506	9	6.89e-13	10.2783	12	1405	12	14441	P_edulia010002146.g,P_edulia060016519.g,P_edulia040009729.g,P_eduliaContig140022932.g,P_edulia050012784.g,P_edulia010003692.g,P_edulia010000051.g,P_edulia090021911.g,P_edulia010000782.g,P_edulia010000429.g,P_edulia070017414.g,P_edulia030008333.g,	7.58e-11
Biological process	regulation of DNA-templated transcription	GO:0006355	10	6.89e-13	10.2783	12	1405	12	14441	P_edulia010002146.g,P_edulia060016519.g,P_edulia040009729.g,P_eduliaContig140022932.g,P_edulia050012784.g,P_edulia010003692.g,P_edulia010000051.g,P_edulia090021911.g,P_edulia010000782.g,P_edulia010000429.g,P_edulia070017414.g,P_edulia030008333.g,	7.58e-11
Biological process	regulation of RNA biosynthetic process	GO:2001141	8	7.38e-13	10.2201	12	1413	12	14441	P_edulia010002146.g,P_edulia060016519.g,P_edulia040009729.g,P_eduliaContig140022932.g,P_edulia050012784.g,P_edulia010003692.g,P_edulia010000051.g,P_edulia090021911.g,P_edulia010000782.g,P_edulia010000429.g,P_edulia070017414.g,P_edulia030008333.g,	2.71e-11
Biological process	regulation of RNA metabolic process	GO:0051252	7	2.03e-12	9.39558	12	1537	12	14441	P_edulia010002146.g,P_edulia060016519.g,P_edulia040009729.g,P_eduliaContig140022932.g,P_edulia050012784.g,P_edulia010003692.g,P_edulia010000051.g,P_edulia090021911.g,P_edulia010000782.g,P_edulia010000429.g,P_edulia070017414.g,P_edulia030008333.g,	5.59e-11
Biological process	DNA-templated transcription	GO:0006351	10	2.34e-12	9.28682	12	1555	12	14441	P_edulia010002146.g,P_edulia060016519.g,P_edulia040009729.g,P_eduliaContig140022932.g,P_edulia050012784.g,P_edulia010003692.g,P_edulia010000051.g,P_edulia090021911.g,P_edulia010000782.g,P_edulia010000429.g,P_edulia070017414.g,P_edulia030008333.g,	5.15e-11
Biological process	nucleic acid-templated transcription	GO:0097659	9	2.36e-12	9.28085	12	1556	12	14441	P_edulia010002146.g,P_edulia060016519.g,P_edulia040009729.g,P_eduliaContig140022932.g,P_edulia050012784.g,P_edulia010003692.g,P_edulia010000051.g,P_edulia090021911.g,P_edulia010000782.g,P_edulia010000429.g,P_edulia070017414.g,P_edulia030008333.g,	4.32e-11
Biological process	RNA biosynthetic process	GO:0032774	8	2.49e-12	9.23928	12	1563	12	14441	P_edulia010002146.g,P_edulia060016519.g,P_edulia040009729.g,P_eduliaContig140022932.g,P_edulia050012784.g,P_edulia010003692.g,P_edulia010000051.g,P_edulia090021911.g,P_edulia010000782.g,P_edulia010000429.g,P_edulia070017414.g,P_edulia030008333.g,	3.91e-11
Biological process	regulation of macromolecule biosynthetic process	GO:0010556	6	4.22e-12	8.84323	12	1633	12	14441	P_edulia010002146.g,P_edulia060016519.g,P_edulia040009729.g,P_eduliaContig140022932.g,P_edulia050012784.g,P_edulia010003692.g,P_edulia010000051.g,P_edulia090021911.g,P_edulia010000782.g,P_edulia010000429.g,P_edulia070017414.g,P_edulia030008333.g,	5.8e-11
Biological process	regulation of nucleobase-containing compound metabolic process	GO:0019219	6	4.44e-12	8.80549	12	1640	12	14441	P_edulia010002146.g,P_edulia060016519.g,P_edulia040009729.g,P_eduliaContig140022932.g,P_edulia050012784.g,P_edulia010003692.g,P_edulia010000051.g,P_edulia090021911.g,P_edulia010000782.g,P_edulia010000429.g,P_edulia070017414.g,P_edulia030008333.g,	5.43e-11
Biological process	regulation of cellular biosynthetic process	GO:0031326	6	7.45e-12	8.43516	12	1712	12	14441	P_edulia010002146.g,P_edulia060016519.g,P_edulia040009729.g,P_eduliaContig140022932.g,P_edulia050012784.g,P_edulia010003692.g,P_edulia010000051.g,P_edulia090021911.g,P_edulia010000782.g,P_edulia010000429.g,P_edulia070017414.g,P_edulia030008333.g,	8.19e-11
Biological process	regulation of biosynthetic process	GO:0009889	5	9.77e-12	8.24729	12	1751	12	14441	P_edulia010002146.g,P_edulia060016519.g,P_edulia040009729.g,P_eduliaContig140022932.g,P_edulia050012784.g,P_edulia010003692.g,P_edulia010000051.g,P_edulia090021911.g,P_edulia010000782.g,P_edulia010000429.g,P_edulia070017414.g,P_edulia030008333.g,	9.77e-11
Biological process	nucleobase-containing compound biosynthetic process	GO:0034654	6	1.32e-11	8.04513	12	1795	12	14441	P_edulia010002146.g,P_edulia060016519.g,P_edulia040009729.g,P_eduliaContig140022932.g,P_edulia050012784.g,P_edulia010003692.g,P_edulia010000051.g,P_edulia090021911.g,P_edulia010000782.g,P_edulia010000429.g,P_edulia070017414.g,P_edulia030008333.g,	1.21e-10
Biological process	regulation of nitrogen compound metabolic process	GO:0051171	5	4.08e-11	7.32302	12	1972	12	14441	P_edulia010002146.g,P_edulia060016519.g,P_edulia040009729.g,P_eduliaContig140022932.g,P_edulia050012784.g,P_edulia010003692.g,P_edulia010000051.g,P_edulia090021911.g,P_edulia010000782.g,P_edulia010000429.g,P_edulia070017414.g,P_edulia030008333.g,	3.46e-10
Biological process	regulation of gene expression	GO:0010468	6	5.08e-11	7.19173	12	2008	12	14441	P_edulia010002146.g,P_edulia060016519.g,P_edulia040009729.g,P_eduliaContig140022932.g,P_edulia050012784.g,P_edulia010003692.g,P_edulia010000051.g,P_edulia090021911.g,P_edulia010000782.g,P_edulia010000429.g,P_edulia070017414.g,P_edulia030008333.g,	3.99e-10
Biological process	regulation of primary metabolic process	GO:0080090	5	6.4e-11	7.05471	12	2047	12	14441	P_edulia010002146.g,P_edulia060016519.g,P_edulia040009729.g,P_eduliaContig140022932.g,P_edulia050012784.g,P_edulia010003692.g,P_edulia010000051.g,P_edulia090021911.g,P_edulia010000782.g,P_edulia010000429.g,P_edulia070017414.g,P_edulia030008333.g,	4.69e-10
Biological process	heterocycle biosynthetic process	GO:0018130	5	7.8e-11	6.93945	12	2081	12	14441	P_edulia010002146.g,P_edulia060016519.g,P_edulia040009729.g,P_eduliaContig140022932.g,P_edulia050012784.g,P_edulia010003692.g,P_edulia010000051.g,P_edulia090021911.g,P_edulia010000782.g,P_edulia010000429.g,P_edulia070017414.g,P_edulia030008333.g,	5.36e-10
Biological process	regulation of cellular metabolic process	GO:0031323	5	1.16e-10	6.71362	12	2151	12	14441	P_edulia010002146.g,P_edulia060016519.g,P_edulia040009729.g,P_eduliaContig140022932.g,P_edulia050012784.g,P_edulia010003692.g,P_edulia010000051.g,P_edulia090021911.g,P_edulia010000782.g,P_edulia010000429.g,P_edulia070017414.g,P_edulia030008333.g,	7.52e-10
Biological process	aromatic compound biosynthetic process	GO:0019438	5	1.46e-10	6.58805	12	2192	12	14441	P_edulia010002146.g,P_edulia060016519.g,P_edulia040009729.g,P_eduliaContig140022932.g,P_edulia050012784.g,P_edulia010003692.g,P_edulia010000051.g,P_edulia090021911.g,P_edulia010000782.g,P_edulia010000429.g,P_edulia070017414.g,P_edulia030008333.g,	8.91e-10
Biological process	regulation of macromolecule metabolic process	GO:0060255	5	2.59e-10	6.28143	12	2299	12	14441	P_edulia010002146.g,P_edulia060016519.g,P_edulia040009729.g,P_eduliaContig140022932.g,P_edulia050012784.g,P_edulia010003692.g,P_edulia010000051.g,P_edulia090021911.g,P_edulia010000782.g,P_edulia010000429.g,P_edulia070017414.g,P_edulia030008333.g,	1.5e-09
Biological process	organic cyclic compound biosynthetic process	GO:1901362	5	3.84e-10	6.07786	12	2376	12	14441	P_edulia010002146.g,P_edulia060016519.g,P_edulia040009729.g,P_eduliaContig140022932.g,P_edulia050012784.g,P_edulia010003692.g,P_edulia010000051.g,P_edulia090021911.g,P_edulia010000782.g,P_edulia010000429.g,P_edulia070017414.g,P_edulia030008333.g,	2.11e-09
Biological process	regulation of metabolic process	GO:0019222	4	9.52e-10	5.63661	12	2562	12	14441	P_edulia010002146.g,P_edulia060016519.g,P_edulia040009729.g,P_eduliaContig140022932.g,P_edulia050012784.g,P_edulia010003692.g,P_edulia010000051.g,P_edulia090021911.g,P_edulia010000782.g,P_edulia010000429.g,P_edulia070017414.g,P_edulia030008333.g,	4.99e-09
Biological process	cellular nitrogen compound biosynthetic process	GO:0044271	5	1.23e-09	5.51815	12	2617	12	14441	P_edulia010002146.g,P_edulia060016519.g,P_edulia040009729.g,P_eduliaContig140022932.g,P_edulia050012784.g,P_edulia010003692.g,P_edulia010000051.g,P_edulia090021911.g,P_edulia010000782.g,P_edulia010000429.g,P_edulia070017414.g,P_edulia030008333.g,	6.14e-09
Biological process	macromolecule biosynthetic process	GO:0009059	5	1.45e-09	5.44327	12	2653	12	14441	P_edulia010002146.g,P_edulia060016519.g,P_edulia040009729.g,P_eduliaContig140022932.g,P_edulia050012784.g,P_edulia010003692.g,P_edulia010000051.g,P_edulia090021911.g,P_edulia010000782.g,P_edulia010000429.g,P_edulia070017414.g,P_edulia030008333.g,	6.93e-09
Biological process	RNA metabolic process	GO:0016070	7	1.73e-09	5.36242	12	2693	12	14441	P_edulia010002146.g,P_edulia060016519.g,P_edulia040009729.g,P_eduliaContig140022932.g,P_edulia050012784.g,P_edulia010003692.g,P_edulia010000051.g,P_edulia090021911.g,P_edulia010000782.g,P_edulia010000429.g,P_edulia070017414.g,P_edulia030008333.g,	7.95e-09
Biological process	nucleic acid metabolic process	GO:0090304	6	1.07e-08	4.60785	12	3134	12	14441	P_edulia010002146.g,P_edulia060016519.g,P_edulia040009729.g,P_eduliaContig140022932.g,P_edulia050012784.g,P_edulia010003692.g,P_edulia010000051.g,P_edulia090021911.g,P_edulia010000782.g,P_edulia010000429.g,P_edulia070017414.g,P_edulia030008333.g,	4.72e-08
Biological process	gene expression	GO:0010467	5	1.79e-08	4.41621	12	3270	12	14441	P_edulia010002146.g,P_edulia060016519.g,P_edulia040009729.g,P_eduliaContig140022932.g,P_edulia050012784.g,P_edulia010003692.g,P_edulia010000051.g,P_edulia090021911.g,P_edulia010000782.g,P_edulia010000429.g,P_edulia070017414.g,P_edulia030008333.g,	7.57e-08
Biological process	nucleobase-containing compound metabolic process	GO:0006139	5	5.74e-08	4.00805	12	3603	12	14441	P_edulia010002146.g,P_edulia060016519.g,P_edulia040009729.g,P_eduliaContig140022932.g,P_edulia050012784.g,P_edulia010003692.g,P_edulia010000051.g,P_edulia090021911.g,P_edulia010000782.g,P_edulia010000429.g,P_edulia070017414.g,P_edulia030008333.g,	2.34e-07
Biological process	heterocycle metabolic process	GO:0046483	4	1.92e-07	3.62475	12	3984	12	14441	P_edulia010002146.g,P_edulia060016519.g,P_edulia040009729.g,P_eduliaContig140022932.g,P_edulia050012784.g,P_edulia010003692.g,P_edulia010000051.g,P_edulia090021911.g,P_edulia010000782.g,P_edulia010000429.g,P_edulia070017414.g,P_edulia030008333.g,	7.55e-07
Biological process	regulation of cellular process	GO:0050794	4	2.61e-07	3.5334	12	4087	12	14441	P_edulia010002146.g,P_edulia060016519.g,P_edulia040009729.g,P_eduliaContig140022932.g,P_edulia050012784.g,P_edulia010003692.g,P_edulia010000051.g,P_edulia090021911.g,P_edulia010000782.g,P_edulia010000429.g,P_edulia070017414.g,P_edulia030008333.g,	9.9e-07
Biological process	cellular aromatic compound metabolic process	GO:0006725	4	3.28e-07	3.46723	12	4165	12	14441	P_edulia010002146.g,P_edulia060016519.g,P_edulia040009729.g,P_eduliaContig140022932.g,P_edulia050012784.g,P_edulia010003692.g,P_edulia010000051.g,P_edulia090021911.g,P_edulia010000782.g,P_edulia010000429.g,P_edulia070017414.g,P_edulia030008333.g,	1.2e-06
Biological process	cellular biosynthetic process	GO:0044249	4	3.91e-07	3.41637	12	4227	12	14441	P_edulia010002146.g,P_edulia060016519.g,P_edulia040009729.g,P_eduliaContig140022932.g,P_edulia050012784.g,P_edulia010003692.g,P_edulia010000051.g,P_edulia090021911.g,P_edulia010000782.g,P_edulia010000429.g,P_edulia070017414.g,P_edulia030008333.g,	1.39e-06
Biological process	cellular nitrogen compound metabolic process	GO:0034641	4	4.56e-07	3.37328	12	4281	12	14441	P_edulia010002146.g,P_edulia060016519.g,P_edulia040009729.g,P_eduliaContig140022932.g,P_edulia050012784.g,P_edulia010003692.g,P_edulia010000051.g,P_edulia090021911.g,P_edulia010000782.g,P_edulia010000429.g,P_edulia070017414.g,P_edulia030008333.g,	1.57e-06
Biological process	organic cyclic compound metabolic process	GO:1901360	4	5.45e-07	3.32359	12	4345	12	14441	P_edulia010002146.g,P_edulia060016519.g,P_edulia040009729.g,P_eduliaContig140022932.g,P_edulia050012784.g,P_edulia010003692.g,P_edulia010000051.g,P_edulia090021911.g,P_edulia010000782.g,P_edulia010000429.g,P_edulia070017414.g,P_edulia030008333.g,	1.82e-06
Biological process	organic substance biosynthetic process	GO:1901576	4	7.24e-07	3.2459	12	4449	12	14441	P_edulia010002146.g,P_edulia060016519.g,P_edulia040009729.g,P_eduliaContig140022932.g,P_edulia050012784.g,P_edulia010003692.g,P_edulia010000051.g,P_edulia090021911.g,P_edulia010000782.g,P_edulia010000429.g,P_edulia070017414.g,P_edulia030008333.g,	2.34e-06
Biological process	biosynthetic process	GO:0009058	3	1e-06	3.15926	12	4571	12	14441	P_edulia010002146.g,P_edulia060016519.g,P_edulia040009729.g,P_eduliaContig140022932.g,P_edulia050012784.g,P_edulia010003692.g,P_edulia010000051.g,P_edulia090021911.g,P_edulia010000782.g,P_edulia010000429.g,P_edulia070017414.g,P_edulia030008333.g,	3.15e-06
Biological process	regulation of biological process	GO:0050789	3	1.9e-06	2.99544	12	4821	12	14441	P_edulia010002146.g,P_edulia060016519.g,P_edulia040009729.g,P_eduliaContig140022932.g,P_edulia050012784.g,P_edulia010003692.g,P_edulia010000051.g,P_edulia090021911.g,P_edulia010000782.g,P_edulia010000429.g,P_edulia070017414.g,P_edulia030008333.g,	5.8e-06
Biological process	biological regulation	GO:0065007	2	5.66e-06	2.73504	12	5280	12	14441	P_edulia010002146.g,P_edulia060016519.g,P_edulia040009729.g,P_eduliaContig140022932.g,P_edulia050012784.g,P_edulia010003692.g,P_edulia010000051.g,P_edulia090021911.g,P_edulia010000782.g,P_edulia010000429.g,P_edulia070017414.g,P_edulia030008333.g,	1.68e-05
Biological process	flower development	GO:0009908	7	5.87e-05	10.5748	5	569	12	14441	P_edulia010002146.g,P_edulia090021911.g,P_edulia010000782.g,P_edulia010000429.g,P_edulia030008333.g,	0.000161
Biological process	reproductive shoot system development	GO:0090567	6	6.38e-05	10.3922	5	579	12	14441	P_edulia010002146.g,P_edulia090021911.g,P_edulia010000782.g,P_edulia010000429.g,P_edulia030008333.g,	0.000171
Biological process	macromolecule metabolic process	GO:0043170	4	0.000116	2.12712	12	6789	12	14441	P_edulia010002146.g,P_edulia060016519.g,P_edulia040009729.g,P_eduliaContig140022932.g,P_edulia050012784.g,P_edulia010003692.g,P_edulia010000051.g,P_edulia090021911.g,P_edulia010000782.g,P_edulia010000429.g,P_edulia070017414.g,P_edulia030008333.g,	0.000283
Biological process	nitrogen compound metabolic process	GO:0006807	3	0.000357	1.93683	12	7456	12	14441	P_edulia010002146.g,P_edulia060016519.g,P_edulia040009729.g,P_eduliaContig140022932.g,P_edulia050012784.g,P_edulia010003692.g,P_edulia010000051.g,P_edulia090021911.g,P_edulia010000782.g,P_edulia010000429.g,P_edulia070017414.g,P_edulia030008333.g,	0.000854
Biological process	shoot system development	GO:0048367	5	0.00073	6.18405	5	973	12	14441	P_edulia010002146.g,P_edulia090021911.g,P_edulia010000782.g,P_edulia010000429.g,P_edulia030008333.g,	0.00167255
Biological process	cellular metabolic process	GO:0044237	3	0.00188357	1.68644	12	8563	12	14441	P_edulia010002146.g,P_edulia060016519.g,P_edulia040009729.g,P_eduliaContig140022932.g,P_edulia050012784.g,P_edulia010003692.g,P_edulia010000051.g,P_edulia090021911.g,P_edulia010000782.g,P_edulia010000429.g,P_edulia070017414.g,P_edulia030008333.g,	0.00390929
Biological process	reproductive structure development	GO:0048608	4	0.00259108	4.67528	5	1287	12	14441	P_edulia010002146.g,P_edulia090021911.g,P_edulia010000782.g,P_edulia010000429.g,P_edulia030008333.g,	0.00527813
Biological process	reproductive system development	GO:0061458	5	0.00260006	4.67165	5	1288	12	14441	P_edulia010002146.g,P_edulia090021911.g,P_edulia010000782.g,P_edulia010000429.g,P_edulia030008333.g,	0.00520012
Biological process	primary metabolic process	GO:0044238	3	0.00312182	1.61695	12	8931	12	14441	P_edulia010002146.g,P_edulia060016519.g,P_edulia040009729.g,P_eduliaContig140022932.g,P_edulia050012784.g,P_edulia010003692.g,P_edulia010000051.g,P_edulia090021911.g,P_edulia010000782.g,P_edulia010000429.g,P_edulia070017414.g,P_edulia030008333.g,	0.00613216
Biological process	developmental process involved in reproduction	GO:0003006	3	0.0052225	3.98746	5	1509	12	14441	P_edulia010002146.g,P_edulia090021911.g,P_edulia010000782.g,P_edulia010000429.g,P_edulia030008333.g,	0.00990473
Biological process	post-embryonic development	GO:0009791	3	0.00671157	3.76303	5	1599	12	14441	P_edulia010002146.g,P_edulia090021911.g,P_edulia010000782.g,P_edulia010000429.g,P_edulia030008333.g,	0.0123045
Biological process	reproductive process	GO:0022414	2	0.00842355	3.56885	5	1686	12	14441	P_edulia010002146.g,P_edulia090021911.g,P_edulia010000782.g,P_edulia010000429.g,P_edulia030008333.g,	0.014945
Biological process	reproduction	GO:0000003	2	0.00868222	3.54363	5	1698	12	14441	P_edulia010002146.g,P_edulia090021911.g,P_edulia010000782.g,P_edulia010000429.g,P_edulia030008333.g,	0.0151594
Biological process	organic substance metabolic process	GO:0071704	3	0.00932291	1.47613	12	9783	12	14441	P_edulia010002146.g,P_edulia060016519.g,P_edulia040009729.g,P_eduliaContig140022932.g,P_edulia050012784.g,P_edulia010003692.g,P_edulia010000051.g,P_edulia090021911.g,P_edulia010000782.g,P_edulia010000429.g,P_edulia070017414.g,P_edulia030008333.g,	0.0160238
Biological process	metabolic process	GO:0008152	2	0.017545	1.40041	12	10312	12	14441	P_edulia010002146.g,P_edulia060016519.g,P_edulia040009729.g,P_eduliaContig140022932.g,P_edulia050012784.g,P_edulia010003692.g,P_edulia010000051.g,P_edulia090021911.g,P_edulia010000782.g,P_edulia010000429.g,P_edulia070017414.g,P_edulia030008333.g,	0.0292416
Biological process	system development	GO:0048731	4	0.0195029	2.9195	5	2061	12	14441	P_edulia010002146.g,P_edulia090021911.g,P_edulia010000782.g,P_edulia010000429.g,P_edulia030008333.g,	0.0320197
Biological process	developmental process	GO:0032502	2	0.026966	2.33145	6	3097	12	14441	P_edulia010002146.g,P_edulia090021911.g,P_edulia010000782.g,P_edulia010000429.g,P_edulia070017414.g,P_edulia030008333.g,	0.0436215
Biological process	multicellular organism development	GO:0007275	4	0.0470597	2.33764	5	2574	12	14441	P_edulia010002146.g,P_edulia090021911.g,P_edulia010000782.g,P_edulia010000429.g,P_edulia030008333.g,	0.0718968
