# Supplementary material for: Genome-Wide Identification and Characterization of the SBP Gene Family in Passion Fruit (Passiflora edulis Sims)
Source: Int J Mol Sci. 2022 Nov 16;23(22):14153. doi: 10.3390/ijms232214153 (PMC9695787; doi:10.3390/ijms232214153)
Supplement: Supplementary file 1 [file ijms-23-14153-s001.zip › Supplementary Materials Table S7.xls]

## Sheet: Sheet1
Supplementary Table S7. Primers were used in qRT-PCR analysis.
Gene	Name	Forward Primer	Reverse Primer
P_edulia050012784.g	PeSBP3	CTGGATCTGTGGTGTCATCTG	AGAATGCCTCTGCTACTGTTATC
P_edulia040010523.g	PeSBP6	CATAATGAGCGGAGGAGGAAAG	GTCAATCTGCCCACACACTAT
P_edulia050011616.g	PeSBP7	CAGATGATGGAACAGAGGACATAG	AGGTGGGCTTGATTGATGAG
P_edulia040009729.g	PeSBP8	CAAGAGCCCAACACCTGATA	GAGAGAGAGCACAACGAAGAA
P_edulia010003692.g	PeSBP9	CCACTCTAATCCTGACGTTGAC	GGGAGATGACAGAAGAGAGAGA
P_edulia090021911.g	PeSBP10	GTTGGTAGTGGTCCCAGTAAAG	CGAATCCACCGACCTACAATC
P_edulia060016519.g	PeSBP12	CTTCACCATAGACGACCAGTTC	CAGTAGCGGAGGGACATTATTAC
P_edulia090020804.g	EF1a	TCCCTGACAAAGCAGAAGATG	GATGTAGCAGCCTACCTGAAAG
